# Supplementary material for: Increased Expression of AbcA Efflux Pump Accelerated Resistance Development from Tolerance to Resistance Against Oxacillin in Staphylococcus aureus
Source: Microorganisms. 2025 May 16;13(5):1140. doi: 10.3390/microorganisms13051140 (PMC12113836; doi:10.3390/microorganisms13051140)
Supplement: Supplementary file 1 [file microorganisms-13-01140-s001.zip]

Archive with 1 entries (1 files):
- microorganisms-3600399-supplementary.pdf
